# Supplementary material for: Correlation between neonatal hyperbilirubinemia and vitamin D levels: A meta-analysis
Source: PLoS One. 2021 May 27;16(5):e0251584. doi: 10.1371/journal.pone.0251584 (PMC8158937; doi:10.1371/journal.pone.0251584)
Supplement: S1 File — (ZIP) [file pone.0251584.s002.zip]

Archive with 1 entries (1 files):
- search method.docx
